# Supplementary material for: Effects of Lignin-Diverted Reductant with Polyphenol Oxidases on Cellulose Degradation by Wild and Mutant Types of Lytic Polysaccharide Monooxygenase
Source: Curr Issues Mol Biol. 2024 Apr 21;46(4):3694–712. doi: 10.3390/cimb46040230 (PMC11049000; doi:10.3390/cimb46040230)
Supplement: Supplementary file 1 [file cimb-46-00230-s001.zip]

Archive with 1 entries (1 files):
- cimb-2927003-supplementary.pdf
